# Supplementary material for: A redetermination at low temperature of the structure of triethyl­ammonium bromide
Source: Acta Crystallogr Sect E Struct Rep Online. 2008 Oct 31;64(Pt 11):o2236. doi: 10.1107/S1600536808034843 (PMC2959663; doi:10.1107/S1600536808034843)
Supplement: Supplementary file 2 [file e-64-o2236-Isup2.hkl]

#
# h,k,l, Fc-squared, Fo-squared, sigma(Fo-squared) and status flag
#
data_I
_shelx_title '                                     nmb in P31c'
_shelx_refln_list_code          4
_shelx_F_calc_maximum      116.59
_exptl_crystal_F_000       188.00
_reflns_d_resolution_high  0.8267
 
loop_
 _symmetry_equiv_pos_as_xyz
 'x, y, z'
 '-y, x-y, z'
 '-x+y, -x, z'
 'y, x, z+1/2'
 '-x, -x+y, z+1/2'
 'x-y, -y, z+1/2'
 
_cell_length_a     8.3590
_cell_length_b     8.3590
_cell_length_c     7.3130
_cell_angle_alpha  90.000
_cell_angle_beta   90.000
_cell_angle_gamma 120.000
 
_shelx_F_squared_multiplier     1.000
 
loop_
 _refln_index_h
 _refln_index_k
 _refln_index_l
 _refln_F_squared_calc
 _refln_F_squared_meas
 _refln_F_squared_sigma
 _refln_observed_status
   0   0  -8      648.51      639.46     15.26 o
   0   1  -8      151.34      154.83      2.12 o
   1   1  -8      461.94      468.71      6.34 o
  -1   2  -8      469.62      466.08      6.33 o
   0   2  -8      107.98      104.91      1.70 o
   1   2  -8       67.62       77.73      1.58 o
   2   2  -8      274.99      255.87      4.53 o
  -1   3  -8       74.37       80.01      1.62 o
   0   3  -8      311.10      327.95      3.43 o
   1   3  -8       89.43       97.61      1.93 o
  -2   4  -8      248.97      265.13      4.71 o
  -1   4  -8      102.70       95.95      1.83 o
   0   1  -7      515.65      524.21      4.25 o
   0   2  -7      498.98      478.52      4.40 o
   1   2  -7      667.18      690.47      5.48 o
  -1   3  -7      687.03      674.54      6.11 o
   0   3  -7        6.59        7.54      0.75 o
   1   3  -7      613.08      608.43      5.59 o
   2   3  -7      440.07      442.12      5.02 o
  -1   4  -7      612.90      609.85      5.89 o
   0   4  -7      320.39      312.75      3.65 o
   1   4  -7        3.62        3.66      0.82 o
   2   4  -7      249.06      233.46      3.58 o
  -2   5  -7      451.59      453.55      4.88 o
  -1   5  -7        1.49        3.71      0.90 o
   0   5  -7      303.32      312.99      3.87 o
  -2   6  -7      223.62      235.71      3.29 o
   0   0  -6     1094.77     1080.84     17.30 o
   0   1  -6      394.53      402.81      3.02 o
   1   1  -6     1172.77     1175.12     11.64 o
  -1   2  -6     1170.02     1181.38     11.15 o
   0   2  -6      158.45      155.55      1.67 o
   1   2  -6      163.10      170.07      1.75 o
   2   2  -6      384.25      382.85      4.86 o
  -1   3  -6      173.65      169.77      1.98 o
   0   3  -6      760.63      757.53      6.37 o
   1   3  -6      228.28      241.07      2.78 o
   2   3  -6      166.63      174.23      2.33 o
   3   3  -6      561.37      536.56      8.17 o
  -2   4  -6      385.73      378.06      5.40 o
  -1   4  -6      250.94      242.95      2.58 o
   0   4  -6       71.82       74.40      1.52 o
   1   4  -6      697.59      698.75      6.79 o
   2   4  -6       77.62       76.48      1.79 o
   3   4  -6      111.22      106.58      2.18 o
  -2   5  -6      174.89      173.85      2.30 o
  -1   5  -6      739.13      700.81      6.98 o
   0   5  -6      168.66      164.82      2.60 o
   1   5  -6      178.46      163.02      2.66 o
   2   5  -6      442.44      432.46      5.27 o
  -3   6  -6      549.08      546.16      7.05 o
  -2   6  -6       80.42       81.25      1.70 o
  -1   6  -6      164.13      169.17      2.78 o
   0   6  -6      373.65      363.29      4.80 o
  -3   7  -6      104.65      107.56      2.04 o
  -2   7  -6      434.98      429.63      4.96 o
   0   1  -5      880.66      856.97      5.40 o
   0   2  -5      663.44      674.39      4.41 o
   1   2  -5     1147.54     1226.76      8.48 o
  -1   3  -5     1259.32     1217.79      8.41 o
   0   3  -5       12.70       17.09      0.65 o
   1   3  -5     1010.16     1032.24      8.78 o
   2   3  -5      701.96      722.31      5.95 o
  -1   4  -5     1061.25     1038.32      7.76 o
   0   4  -5      402.70      394.81      4.14 o
   1   4  -5        1.93        3.23      0.66 o
   2   4  -5      316.95      293.85      3.36 o
   3   4  -5      505.67      505.48      5.24 o
  -2   5  -5      751.26      721.23      6.08 o
  -1   5  -5        4.26        2.65      0.52 o
   0   5  -5      501.85      494.58      4.78 o
   1   5  -5      434.40      425.24      4.59 o
   2   5  -5       11.39       13.02      1.01 o
   3   5  -5      339.97      344.67      4.21 o
  -2   6  -5      286.13      296.15      3.31 o
  -1   6  -5      432.45      428.60      4.54 o
   0   6  -5        0.15       -0.74      0.74 o
   1   6  -5      296.99      287.15      3.86 o
   2   6  -5      209.46      211.23      3.32 o
  -3   7  -5      514.83      514.45      5.19 o
  -2   7  -5        8.57       11.59      0.89 o
  -1   7  -5      281.93      274.96      3.77 o
   0   7  -5      243.27      239.85      3.42 o
  -3   8  -5      317.73      345.82      4.09 o
  -2   8  -5      207.32      211.58      3.13 o
   0   0  -4     3225.71     3328.97     44.19 o
   0   1  -4      774.25      799.03      4.82 o
   1   1  -4     2169.51     2288.89     19.48 o
  -1   2  -4     2293.19     2288.95     18.15 o
   0   2  -4      402.02      417.41      2.97 o
   1   2  -4      332.20      343.47      2.90 o
   2   2  -4      901.23     1032.33      9.95 o
  -1   3  -4      344.56      342.40      2.51 o
   0   3  -4     1410.19     1409.08     10.30 o
   1   3  -4      387.90      422.56      3.52 o
   2   3  -4      288.32      288.28      2.62 o
   3   3  -4      931.63      934.72     11.78 o
  -2   4  -4     1094.62     1037.53     10.01 o
  -1   4  -4      453.47      431.58      3.36 o
   0   4  -4      189.16      204.26      1.93 o
   1   4  -4     1252.13     1253.30      9.87 o
   2   4  -4      171.51      184.01      2.25 o
   3   4  -4      203.44      187.98      2.47 o
   4   4  -4      407.40      375.84      5.85 o
  -2   5  -4      302.88      292.25      2.68 o
  -1   5  -4     1285.69     1244.95     10.07 o
   0   5  -4      311.55      309.46      3.10 o
   1   5  -4      301.07      281.14      3.32 o
   2   5  -4      765.77      731.84      6.97 o
   3   5  -4       84.93       91.87      1.81 o
   4   5  -4      119.31      120.38      2.44 o
  -3   6  -4      961.49      933.57     10.95 o
  -2   6  -4      198.02      182.21      2.37 o
  -1   6  -4      284.13      283.36      3.15 o
   0   6  -4      817.86      792.88      7.29 o
   1   6  -4      185.62      188.35      2.71 o
   2   6  -4      147.99      140.04      2.45 o
  -3   7  -4      173.84      185.16      2.46 o
  -2   7  -4      753.08      723.10      6.96 o
  -1   7  -4      188.01      186.62      2.66 o
   0   7  -4      152.90      149.35      2.42 o
   1   7  -4      431.99      442.61      5.27 o
  -4   8  -4      334.75      366.51      5.99 o
  -3   8  -4       86.48       91.25      1.90 o
  -2   8  -4      127.29      136.63      2.40 o
  -1   8  -4      435.16      445.98      5.19 o
  -4   9  -4      122.82      122.66      2.74 o
   0   1  -3     1059.95     1031.37      6.16 o
   0   2  -3     1503.36     1539.27     10.20 o
   1   2  -3     1654.70     1704.83     11.51 o
  -1   3  -3     1731.63     1710.32     11.59 o
   0   3  -3       20.60       27.25      0.51 o
   1   3  -3     1319.99     1406.95     10.03 o
   2   3  -3      956.86      939.70      6.82 o
  -1   4  -3     1505.16     1415.63      9.77 o
   0   4  -3      775.54      756.12      6.16 o
   1   4  -3        1.05        8.23      0.45 o
   2   4  -3      560.59      552.13      5.08 o
   3   4  -3      614.91      605.95      5.84 o
  -2   5  -3      966.14      944.68      6.42 o
  -1   5  -3       13.88        6.76      0.49 o
   0   5  -3      592.82      558.03      5.00 o
   1   5  -3      484.14      476.99      5.13 o
   2   5  -3       30.94       22.97      1.04 o
   3   5  -3      393.98      394.71      4.31 o
   4   5  -3      360.91      351.32      4.69 o
  -2   6  -3      575.42      559.49      5.03 o
  -1   6  -3      512.93      485.68      4.86 o
   0   6  -3        0.46        0.58      0.71 o
   1   6  -3      352.26      331.04      3.91 o
   2   6  -3      373.51      372.49      4.33 o
   3   6  -3       10.34       14.04      1.23 o
  -3   7  -3      617.41      606.05      5.98 o
  -2   7  -3        8.02       22.26      1.19 o
  -1   7  -3      327.78      323.65      3.77 o
   0   7  -3      301.65      297.51      3.74 o
   1   7  -3        0.99        2.59      0.95 o
   2   7  -3      257.64      265.47      3.94 o
  -3   8  -3      379.03      407.04      4.63 o
  -2   8  -3      374.45      376.65      4.51 o
  -1   8  -3        3.91        2.26      0.88 o
   0   8  -3      347.73      350.76      4.57 o
  -4   9  -3      341.32      354.00      5.06 o
  -3   9  -3        9.96       15.29      1.40 o
  -2   9  -3      270.40      266.71      4.48 o
   0   0  -2    13592.12    13178.63    178.70 o
   0   1  -2     1388.97     1444.75      9.01 o
   1   1  -2     3417.78     3717.51     33.77 o
  -1   2  -2     3816.42     3764.97     32.00 o
   0   2  -2     1333.00     1341.09      8.86 o
   1   2  -2      504.77      588.91      4.00 o
   2   2  -2     2218.95     2725.70     24.24 o
  -1   3  -2      601.31      593.29      3.63 o
   0   3  -2     2011.37     2031.75     13.08 o
   1   3  -2      530.21      595.32      4.47 o
   2   3  -2      343.74      329.07      2.86 o
   3   3  -2     1260.55     1277.34     13.99 o
  -2   4  -2     3113.05     2778.38     23.65 o
  -1   4  -2      661.44      608.49      4.26 o
   0   4  -2      458.01      482.34      3.75 o
   1   4  -2     1746.89     1745.29     12.52 o
   2   4  -2      381.04      420.51      3.64 o
   3   4  -2      323.54      282.32      3.22 o
   4   4  -2      845.88      785.16     10.34 o
  -2   5  -2      356.82      334.82      2.82 o
  -1   5  -2     1804.82     1759.10     12.61 o
   0   5  -2      525.61      542.51      4.51 o
   1   5  -2      459.99      428.38      4.28 o
   2   5  -2     1052.17      992.16      9.19 o
   3   5  -2       96.34       99.24      1.94 o
   4   5  -2      124.80      128.04      2.66 o
  -3   6  -2     1281.11     1293.16     14.83 o
  -2   6  -2      464.13      427.79      3.89 o
  -1   6  -2      403.97      431.82      3.96 o
   0   6  -2     1711.88     1694.48     14.99 o
   1   6  -2      205.39      204.61      2.86 o
   2   6  -2      291.14      269.66      3.51 o
   3   6  -2      439.72      442.62      6.10 o
  -3   7  -2      269.15      287.27      3.22 o
  -2   7  -2     1013.30      999.99      9.06 o
  -1   7  -2      211.15      205.16      2.79 o
   0   7  -2      163.46      156.70      2.56 o
   1   7  -2      545.91      549.22      6.11 o
   2   7  -2      107.59      115.91      2.47 o
  -4   8  -2      750.14      796.76     10.12 o
  -3   8  -2      100.70      102.55      1.90 o
  -2   8  -2      252.32      264.96      3.64 o
  -1   8  -2      540.97      545.02      6.27 o
   0   8  -2      220.96      228.97      3.65 o
  -4   9  -2      134.22      128.90      2.69 o
  -3   9  -2      438.43      433.80      5.56 o
  -2   9  -2      102.25      109.97      2.54 o
   0   1  -1      320.39      349.31      3.60 o
   0   2  -1     4435.26     4479.95     25.04 o
   1   2  -1     1475.87     1511.37      9.84 o
  -1   3  -1     1658.91     1526.02      9.63 o
   0   3  -1       20.85       21.06      0.45 o
   1   3  -1     1384.19     1475.33     10.33 o
   2   3  -1      933.92      883.18      6.93 o
  -1   4  -1     1473.17     1494.19     10.45 o
   0   4  -1     1515.95     1498.37      9.90 o
   1   4  -1       14.53       25.55      0.69 o
   2   4  -1      938.08      983.04      7.72 o
   3   4  -1      532.60      511.74      5.27 o
  -2   5  -1      937.38      881.94      7.24 o
  -1   5  -1       31.90       27.16      0.67 o
   0   5  -1      457.16      422.11      3.90 o
   1   5  -1      388.37      368.30      3.68 o
   2   5  -1       50.89       39.58      1.16 o
   3   5  -1      353.96      335.68      4.39 o
   4   5  -1      389.32      395.70      5.23 o
  -2   6  -1     1016.54      981.66      8.07 o
  -1   6  -1      386.47      368.48      3.53 o
   0   6  -1        1.82        2.04      0.62 o
   1   6  -1      307.72      298.06      3.45 o
   2   6  -1      609.57      622.40      6.69 o
   3   6  -1        4.67        7.26      1.06 o
  -3   7  -1      547.42      520.76      4.91 o
  -2   7  -1       29.69       39.69      1.03 o
  -1   7  -1      312.13      302.89      3.37 o
   0   7  -1      315.50      315.41      3.97 o
   1   7  -1        4.18        7.20      0.95 o
   2   7  -1      230.69      231.84      4.22 o
  -3   8  -1      344.23      341.76      4.33 o
  -2   8  -1      615.38      629.89      6.40 o
  -1   8  -1        6.21        5.34      0.94 o
   0   8  -1      543.00      532.18      7.06 o
   1   8  -1      177.89      182.62      3.74 o
  -4   9  -1      376.11      391.05      4.94 o
  -3   9  -1        4.55        3.40      0.98 o
  -2   9  -1      237.09      228.99      3.86 o
  -1   9  -1      185.62      182.33      3.95 o
   1   1   0     4175.50     4246.66     39.59 o
  -1   2   0     4238.07     4238.17     34.83 o
   0   2   0     2976.85     3002.34     16.51 o
   1   2   0      570.50      626.10      4.10 o
   2   2   0     4513.50     4609.48     47.63 o
  -1   3   0      592.94      628.84      4.34 o
   0   3   0     2096.17     2062.33     13.51 o
   1   3   0      665.22      656.33      4.95 o
   2   3   0      341.07      318.23      2.82 o
   3   3   0     1390.14     1411.58     15.43 o
  -2   4   0     4627.45     4628.84     45.75 o
  -1   4   0      680.50      664.62      4.84 o
   0   4   0      688.56      669.67      5.15 o
   1   4   0     1959.53     1937.73     14.28 o
   2   4   0      621.67      653.97      5.73 o
   3   4   0      363.53      326.24      3.67 o
   4   4   0     1096.34     1078.06     16.46 o
  -2   5   0      342.15      319.01      2.76 o
  -1   5   0     1967.76     1919.83     13.86 o
   0   5   0      648.62      694.20      5.82 o
   1   5   0      513.10      514.81      4.54 o
   2   5   0     1154.91     1116.09     10.22 o
   3   5   0       95.32       91.92      2.08 o
   4   5   0      122.56      117.97      2.97 o
   5   5   0      347.26      351.94      9.20 o
  -3   6   0     1385.46     1411.04     16.24 o
  -2   6   0      633.91      656.96      5.29 o
  -1   6   0      499.96      519.92      4.58 o
   0   6   0     2398.85     2434.44     20.23 o
   1   6   0      196.14      196.36      2.64 o
   2   6   0      366.80      354.99      4.65 o
   3   6   0      467.68      467.89      5.95 o
   4   6   0      105.11      111.89      3.09 o
  -3   7   0      353.00      330.99      3.69 o
  -2   7   0     1135.15     1130.07      9.90 o
  -1   7   0      201.21      197.38      2.71 o
   0   7   0      153.16      153.56      2.39 o
   1   7   0      568.95      557.72      7.21 o
   2   7   0      129.64      143.16      3.16 o
  -4   8   0     1081.06     1087.43     15.60 o
  -3   8   0       96.23       95.90      1.89 o
  -2   8   0      359.72      365.92      4.43 o
  -1   8   0      568.07      561.44      6.67 o
   0   8   0      294.26      306.68      4.59 o
   1   8   0       51.68       62.26      2.31 o
  -4   9   0      122.41      119.29      2.57 o
  -3   9   0      469.86      465.69      5.94 o
  -2   9   0      130.34      141.65      2.80 o
  -1   9   0       53.08       63.00      2.15 o
  -5  10   0      353.68      359.04      6.92 o
  -4  10   0      102.84      108.19      2.51 o
   0   1   1      374.98      410.05      2.98 o
   0   2   1     4370.91     4388.32     26.73 o
   1   2   1     1772.15     1586.62     10.80 o
  -1   3   1     1458.79     1599.88     10.74 o
   0   3   1       20.86       21.20      0.49 o
   1   3   1     1546.05     1544.16     10.49 o
   2   3   1      987.07      923.67      7.30 o
  -1   4   1     1378.45     1538.47     11.59 o
   0   4   1     1488.53     1446.02     11.14 o
   1   4   1       31.91       27.28      0.69 o
   2   4   1      978.67      972.67      7.98 o
   3   4   1      551.75      542.78      5.49 o
  -2   5   1      917.55      929.34      7.54 o
  -1   5   1       14.52       26.91      0.72 o
   0   5   1      473.91      450.38      3.99 o
   1   5   1      406.96      392.89      3.81 o
   2   5   1       29.69       38.18      1.13 o
   3   5   1      338.40      353.65      4.45 o
   4   5   1      377.75      396.20      6.10 o
  -2   6   1      943.44      965.42      8.33 o
  -1   6   1      398.45      389.89      3.69 o
   0   6   1        1.82        2.93      0.56 o
   1   6   1      306.07      313.79      3.85 o
   2   6   1      607.63      615.31      7.80 o
   3   6   1        4.55        3.93      1.18 o
  -3   7   1      553.16      541.97      5.55 o
  -2   7   1       50.89       41.04      1.18 o
  -1   7   1      330.22      319.05      3.75 o
   0   7   1      320.50      329.56      4.20 o
   1   7   1        6.21        3.32      0.93 o
   2   7   1      247.82      252.53      4.56 o
  -3   8   1      376.50      357.41      4.24 o
  -2   8   1      602.58      610.47      6.66 o
  -1   8   1        4.18        3.48      0.85 o
   0   8   1      538.10      530.95      6.60 o
   1   8   1      194.47      199.58      4.10 o
  -4   9   1      395.70      394.88      5.11 o
  -3   9   1        4.67        6.47      1.08 o
  -2   9   1      232.37      254.05      4.06 o
  -1   9   1      180.93      192.06      3.90 o
   0   0   2    13345.74    12831.49    164.43 o
   0   1   2     1400.77     1445.75      9.48 o
   1   1   2     3789.07     3778.29     41.18 o
  -1   2   2     3471.13     3683.92     45.18 o
   0   2   2     1291.47     1269.22      9.81 o
   1   2   2      574.59      563.29      4.92 o
   2   2   2     2921.69     2544.73     29.66 o
  -1   3   2      510.32      562.65      4.58 o
   0   3   2     2000.39     1984.87     15.17 o
   1   3   2      654.55      610.51      4.78 o
   2   3   2      357.73      342.30      3.22 o
   3   3   2     1288.32     1299.47     14.98 o
  -2   4   2     2190.28     2530.42     29.06 o
  -1   4   2      544.49      595.77      4.59 o
   0   4   2      434.94      440.19      4.07 o
   1   4   2     1794.72     1754.41     13.54 o
   2   4   2      440.36      406.40      3.94 o
   3   4   2      275.26      278.12      3.83 o
   4   4   2      731.90      752.59     11.96 o
  -2   5   2      349.39      342.42      3.13 o
  -1   5   2     1756.26     1745.32     13.29 o
   0   5   2      520.05      542.69      4.82 o
   1   5   2      413.96      437.14      4.43 o
   2   5   2     1026.69      992.57     10.15 o
   3   5   2      100.62      101.01      2.59 o
   4   5   2      136.29      125.69      3.42 o
  -3   6   2     1257.43     1270.03     15.58 o
  -2   6   2      375.76      400.26      3.77 o
  -1   6   2      448.40      427.51      4.58 o
   0   6   2     1666.60     1631.27     14.98 o
   1   6   2      208.57      212.72      3.19 o
   2   6   2      251.16      254.88      4.00 o
   3   6   2      435.10      436.81      7.27 o
  -3   7   2      311.45      277.30      3.66 o
  -2   7   2     1033.42     1006.90      9.63 o
  -1   7   2      212.51      212.17      2.97 o
   0   7   2      165.94      165.61      2.62 o
   1   7   2      541.68      548.63      8.30 o
   2   7   2       98.30      108.51      3.47 o
  -4   8   2      798.56      759.20     11.23 o
  -3   8   2       97.22      101.72      2.03 o
  -2   8   2      277.87      261.76      3.55 o
  -1   8   2      545.49      549.47      6.46 o
   0   8   2      214.70      215.16      4.05 o
  -4   9   2      126.81      133.44      2.76 o
  -3   9   2      440.37      439.26      5.79 o
  -2   9   2      105.01      107.88      2.61 o
   0   1   3     1114.63     1085.52      8.41 o
   0   2   3     1460.81     1437.93     12.01 o
   1   2   3     1816.96     1783.35     13.45 o
  -1   3   3     1667.10     1769.63     16.24 o
   0   3   3       20.61       29.46      0.68 o
   1   3   3     1564.70     1474.59     11.87 o
   2   3   3     1010.08      978.65      9.00 o
  -1   4   3     1332.63     1461.26     11.78 o
   0   4   3      755.09      728.90      5.79 o
   1   4   3       13.88        6.45      0.50 o
   2   4   3      548.00      547.55      5.69 o
   3   4   3      628.59      654.76      8.32 o
  -2   5   3      956.38      982.04      8.28 o
  -1   5   3        1.05        7.19      0.51 o
   0   5   3      616.77      592.99      5.24 o
   1   5   3      538.87      522.19      5.34 o
   2   5   3        8.02       20.32      1.33 o
   3   5   3      380.89      434.47      6.71 o
   4   5   3      346.52      371.88      7.01 o
  -2   6   3      559.09      539.72      5.50 o
  -1   6   3      502.74      513.59      5.10 o
   0   6   3        0.46        0.93      0.63 o
   1   6   3      331.21      347.28      5.11 o
   2   6   3      366.16      373.70      6.33 o
   3   6   3        9.96       15.73      1.90 o
  -3   7   3      641.79      656.98      6.45 o
  -2   7   3       30.94       21.92      1.05 o
  -1   7   3      375.72      348.62      4.52 o
   0   7   3      310.26      310.24      4.68 o
   1   7   3        3.91        2.50      1.05 o
   2   7   3      284.85      287.36      5.41 o
  -3   8   3      419.53      428.49      5.37 o
  -2   8   3      364.87      369.10      4.98 o
  -1   8   3        0.99        6.26      1.16 o
   0   8   3      341.76      338.79      5.51 o
  -4   9   3      369.91      371.25      5.47 o
  -3   9   3       10.34       14.68      1.49 o
  -2   9   3      264.38      287.94      4.94 o
   0   0   4     3101.41     3112.07     55.39 o
   0   1   4      773.86      786.66      6.97 o
   1   1   4     2258.86     2224.27     26.42 o
  -1   2   4     2186.39     2217.55     25.79 o
   0   2   4      381.77      374.93      3.91 o
   1   2   4      330.32      324.23      3.49 o
   2   2   4      993.32      937.79     12.22 o
  -1   3   4      333.50      323.76      3.47 o
   0   3   4     1397.04     1386.82     12.58 o
   1   3   4      443.54      425.77      4.06 o
   2   3   4      300.22      293.37      3.04 o
   3   3   4      955.14      939.93     12.02 o
  -2   4   4      886.27      937.94     11.94 o
  -1   4   4      394.69      418.74      4.42 o
   0   4   4      177.28      185.55      2.44 o
   1   4   4     1270.55     1248.46     11.59 o
   2   4   4      182.49      171.35      2.65 o
   3   4   4      177.86      185.51      3.59 o
   4   4   4      322.26      326.20     10.62 o
  -2   5   4      290.09      287.54      3.52 o
  -1   5   4     1248.87     1246.36     12.95 o
   0   5   4      306.48      302.54      4.11 o
   1   5   4      288.71      282.49      4.42 o
   2   5   4      757.19      734.51      9.68 o
   3   5   4       85.28       83.65      3.48 o
   4   5   4      122.86      126.00      4.33 o
  -3   6   4      923.93      938.61     13.90 o
  -2   6   4      167.52      169.45      2.75 o
  -1   6   4      291.44      286.67      3.85 o
   0   6   4      785.18      770.90      8.93 o
   1   6   4      184.64      191.28      3.83 o
   2   6   4      125.93      126.31      3.20 o
  -3   7   4      192.78      185.20      3.34 o
  -2   7   4      746.54      747.99      8.57 o
  -1   7   4      189.49      189.55      3.52 o
   0   7   4      153.18      156.62      3.38 o
   1   7   4      430.88      438.63      6.91 o
  -4   8   4      371.12      326.03      7.30 o
  -3   8   4       84.77       86.49      2.39 o
  -2   8   4      137.81      138.62      3.25 o
  -1   8   4      428.96      431.10      6.86 o
  -4   9   4      119.59      127.22      3.16 o
   0   1   5      910.55      887.21      7.67 o
   0   2   5      664.22      662.27      7.11 o
   1   2   5     1301.53     1264.80     11.23 o
  -1   3   5     1145.69     1251.63     12.00 o
   0   3   5       12.70       17.15      0.71 o
   1   3   5     1090.12     1061.36     10.54 o
   2   3   5      781.17      758.56      8.13 o
  -1   4   5     1013.75     1061.65     10.48 o
   0   4   5      408.67      402.81      4.96 o
   1   4   5        4.26        3.17      0.85 o
   2   4   5      283.04      302.11      4.58 o
   3   4   5      518.60      535.47      7.56 o
  -2   5   5      701.07      751.10      8.49 o
  -1   5   5        1.93        3.42      0.75 o
   0   5   5      514.67      505.64      6.37 o
   1   5   5      446.47      443.37      6.12 o
   2   5   5        8.57       10.83      1.33 o
   3   5   5      317.25      356.93      6.05 o
  -2   6   5      330.05      307.32      4.71 o
  -1   6   5      444.38      440.33      6.46 o
   0   6   5        0.15        0.48      0.91 o
   1   6   5      284.45      293.05      5.24 o
   2   6   5      210.17      223.15      4.61 o
  -3   7   5      521.79      535.61      7.21 o
  -2   7   5       11.39       12.05      1.43 o
  -1   7   5      313.13      285.29      5.06 o
   0   7   5      250.53      252.09      5.79 o
  -3   8   5      357.31      356.21      6.33 o
  -2   8   5      212.08      223.00      4.87 o
   0   0   6     1069.72     1056.99     40.27 o
   0   1   6      388.47      398.29      4.68 o
   1   1   6     1135.70     1166.52     19.19 o
  -1   2   6     1166.52     1153.31     18.97 o
   0   2   6      155.75      151.63      2.50 o
   1   2   6      164.71      158.50      2.74 o
   2   2   6      352.48      359.35      8.44 o
  -1   3   6      163.85      161.52      2.87 o
   0   3   6      743.85      732.99      9.20 o
   1   3   6      240.04      235.96      4.05 o
   2   3   6      169.01      175.58      4.12 o
   3   3   6      537.12      533.31     12.08 o
  -2   4   6      403.20      359.13      8.71 o
  -1   4   6      229.60      233.21      4.17 o
   0   4   6       70.71       66.62      1.96 o
   1   4   6      719.21      697.63     10.19 o
   2   4   6       74.91       75.56      2.52 o
   3   4   6      107.91      106.36      3.53 o
  -2   5   6      163.47      170.55      3.92 o
  -1   5   6      687.80      684.38      9.60 o
   0   5   6      166.15      164.24      3.89 o
   1   5   6      166.69      159.06      3.82 o
   2   5   6      432.82      425.60      7.34 o
  -3   6   6      546.95      527.41     12.14 o
  -2   6   6       80.27       72.40      2.76 o
  -1   6   6      170.26      164.23      4.02 o
   0   6   6      368.07      379.07      6.78 o
  -3   7   6      104.20      103.31      3.35 o
  -2   7   6      424.49      429.08      7.65 o
   0   1   7      521.60      511.33      7.45 o
   0   2   7      522.07      517.53      7.81 o
   1   2   7      701.77      682.25     10.27 o
  -1   3   7      656.81      689.42     12.88 o
   0   3   7        6.59        6.82      1.49 o
   1   3   7      624.19      615.60      8.96 o
   2   3   7      465.76      469.40      9.19 o
  -1   4   7      607.57      625.58     10.97 o
   0   4   7      339.08      338.17      6.25 o
   1   4   7        1.49        3.59      1.22 o
   2   4   7      232.50      259.32      5.94 o
  -2   5   7      435.24      453.13      8.90 o
  -1   5   7        3.62        2.05      1.72 o
   0   5   7      305.24      314.77      6.42 o
  -2   6   7      268.47      264.56      5.76 o
   0   0   8      661.33      681.62     26.10 o
   0   1   8      147.57      145.34      3.17 o
   1   1   8      450.35      446.34     11.52 o
  -1   2   8      456.20      448.51     14.50 o
   0   2   8      111.58      113.75      2.99 o
   1   2   8       69.35       70.15      2.99 o
   2   2   8      245.07      273.30      8.21 o
  -1   3   8       68.13       68.60      2.87 o
   0   3   8      300.76      299.92      7.07 o
   1   3   8       96.19       95.85      4.44 o
  -2   4   8      300.54      250.19     11.74 o
  -1   4   8       89.99       88.64      3.44 o
 
